# Supplementary material for: Mapping the Free Energy Landscape of PKA Inhibition and Activation: A Double-Conformational Selection Model for the Tandem cAMP-Binding Domains of PKA RIα
Source: PLoS Biol. 2015 Nov 30;13(11):e1002305. doi: 10.1371/journal.pbio.1002305 (PMC4664472; doi:10.1371/journal.pbio.1002305)
Supplement: S1 Data — (XLSX) [file pbio.1002305.s001.xlsx]

## Sheet: Fig2_C
		A	fra			A	cos			B	fra		B	cos
		1	0.520386			1	-0.915664			1	0.743385		1	-0.997864
		2	0.588388			2	-0.953379			2	0.51903		2	-0.977788
		3	0.321208			3	-0.999796			3	0.503932		3	-0.991103
		4	0.421438			4	-0.901024			4	0.753734		4	-0.998806
		5	0.466886			5	-0.998674			5	0.726628		5	-0.993055
		6	0.678692			6	-0.987786			6	0.721693		6	-0.955548
		7	0.323153			7	-0.707629			7	0.593093		7	-0.947947
		8	0.714868			8	-0.967652			8	0.324422		8	-0.974437
		9	0.387396			9	-0.971236			9	0.665676		9	-0.92954
		10	0.507222			10	-0.953923			10	0.779182		10	-0.995111
		11	0.505773			11	-0.999868
		12	0.741194			12	-0.994542
		13	0.449958			13	-0.995964			average	0.633078		average	-0.97612
		14	0.57344			14	-0.99999			SD	0.14617		SD	0.0241561
		average	0.514286			average	-0.953366
		SD	0.133825			SD	0.077614

## Sheet: Fig2_D
	Hapo-cAMP	H R:C-cAMP		Napo-cAMP	N R:C-cAMP
1	0.12	0.115		0.363	0.1656
2	-0.161	-0.077		-0.0952	-0.086
3	0.212	0.082		0.1066	0.0328
4	-0.035	-0.007		0.0382	0.0232
5	-0.169	-0.079		-0.004	0.0022
6	0.315	0.218		0.2682	0.1498
7	0.097	0.062		-0.095	0.0006
8	0.016	0.024		0.0674	0.0452
9	0.067	0.041		-0.1584	-0.055
10	-0.064	-0.057		-0.1538	-0.0678
11	0.061	0.03		0.1038	0.053
12	0.011	0.024		0.2038	0.1382
13	0.055	0.015		0.2404	0.1104
14	0.24	0.138		-0.1472	-0.0838

## Sheet: Fig2_E
	Hapo-cAMP	H R:C-cAMP		Napo-cAMP	N R:C-cAMP
1	-0.145	-0.114		-0.1276	-0.0878
2	0.065	0.031		-0.0246	-0.02
3	0.099	0.043		0.1018	0.058
4	-0.057	-0.032		0.1094	0.0844
5	0.124	0.089		-0.0022	-0.0292
6	0.042	0.012		-0.0648	-0.0468
7	0.052	0.015		-0.025	-0.012
8	-0.02	-0.045		0.12	0.0746
9	0.045	0.026		0.1172	0.0948
10	-0.167	-0.121		-0.1322	-0.1058

## Sheet: Fig3_B
R:C	91-379	91-244
1	32.3972	32.3972
2	31.3538	31.3286
3	31.5878	31.563
4	30.4978	30.4956
5	32.0768	32.0692
6	33.7	33.6932
7	32.5094	32.5104
8	31.0442	31.0338
9	32.766	32.7766
10	34.4598	34.4538
11	34.4314	34.4262
12	32.1518	32.1674
13	32.4612	32.4446
14	33.5496	33.5358
15	35.2476	35.2476
16	31.1104	31.102
17	30.0286	30.0286
18	33.3872	33.3862
19	32.7096	32.7096
20	34.814	34.8108
21	32.9626	32.9624
22	36.22	36.232
23	30.7828	30.8118
24	34.9188	34.9046
25	34.8532	34.8904
26	31.373	31.376
27	33.0074	33.017
28	31.1254	31.106
29	31.6184	31.6416
30	30.5172	30.5172
31	31.2236	31.2236
32	32.481	32.4938
33	34.5126	34.5092
34	34.7352	34.739
35	34.0076	34.1102
36	35.442	35.44
37	29.16	29.16
38	31.936	31.926
39	33.4028	33.352
40	34.16	34.1598
41	31.3604	31.3652
42	32.3026	32.3306
43	29.3948	29.2932
44	31.8998	31.7778

## Sheet: Fig3_D
Apo	91-379	91-244
1	31.8442	31.8718
2	33.1794	33.171
3	31.5302	31.5668
4	32.9868	33.0136
5	32.4034	32.4224
6	32.8706	32.9426
7	32.3494	32.3896
8	30.5418	30.6416
9	32.094	32.154
10	32.9322	32.806
11	33.4964	33.4566
12	33.4476	33.3954
13	33.0518	33.0148
14	32.3764	32.3788
15	32.0686	32.0544
16	32.0354	32.006
17	30.8644	30.879
18	31.8354	31.892
19	30.9144	30.9056
20	30.6298	30.502
21	31.4936	31.5012
22	30.213	30.208
23	30.878	30.8944
24	31.1904	31.2134
25	34.0822	34.1578
26	31.681	31.6982
27	32.0714	32.063
28	32.8384	32.7676
29	30.1504	30.1476
30	32.0314	32.0562
31	31.8684	31.831
32	30.6222	30.6512
33	32.8908	32.6308
34	32.3734	32.3772
35	32.2086	32.2216
36	31.853	31.8572
37	33.713	33.7158
38	32.5692	32.5692
39	31.1404	31.1446
40	32.8012	32.833
41	34.2734	34.2854
42	34.0798	34.0602
43	34.2168	34.233
44	32.1254	32.1456
45	32.1196	32.1716
46	32.546	32.5356
47	32.837	32.8838
48	32.4574	32.4518
49	33.7026	33.7476
50	35.271	35.2708
51	30.763	30.7716
52	31.1668	31.1722
53	30.0892	30.1192
54	32.7726	32.7756
55	33.2712	33.284
56	32.6382	32.6644
57	34.825	34.8394
58	32.9424	32.9442
59	30.7956	30.8202
60	31.764	31.8718
61	34.8586	34.8656
62	34.8364	34.8516
63	27.9134	27.9188
64	31.4048	31.4364
65	31.1942	31.2238
66	32.1474	32.175
67	31.5954	31.5462
68	30.5172	30.564
69	30.6222	30.597
70	31.1726	31.2136
71	32.4668	32.4998
72	34.4936	34.4622
73	34.529	34.6406
74	34.085	34.1048
75	35.535	35.5344
76	29.0782	29.1048
77	31.9304	31.9518
78	33.109	33.1248
79	33.3622	33.3426
80	33.99	33.9938
81	33.0606	33.089
82	31.3218	31.3492
83	31.149	31.186
84	33.2116	33.2266
85	32.4924	32.5022
86	32.3272	32.2092
87	32.1204	32.2332

## Sheet: Fig3_F
cAMP	91-379	91-244
1	33.6682	33.595
2	33.6508	33.549
3	31.9018	32.0214
4	32.1694	31.987
5	30.8876	31.2422
6	30.5478	30.7334
7	32.7654	32.9994
8	30.8888	31.0258
9	34.255	34.2766
10	31.844	31.668
11	32.219	32.34
12	32.9944	32.8352
13	32.264	31.7336
14	30.6866	31.426
15	32.2434	32.2116
16	32.1326	32.2432
17	31.7482	31.7342
18	33.6968	33.6978
19	32.5494	32.5714
20	31.2172	31.1796
21	32.769	32.8142
22	33.8906	33.91
23	30.8802	30.9084
24	34.8016	34.7862
25	34.343	34.3802
26	32.0456	32.1038
27	31.9672	32.0642
28	32.6168	32.5834
29	31.5292	31.4754
30	33.2064	33.1474
31	33.1228	32.95
32	32.2784	32.359
33	35.527	35.4164
34	30.9232	30.8778
35	31.4088	31.2586
36	30.0266	30.0932
37	32.5762	32.592
38	33.3454	33.2634
39	32.3138	32.369
40	34.5208	34.623
41	33.0792	33.1174
42	36.163	36.2524
43	30.666	30.7102
44	31.82	31.8238
45	34.8986	34.935
46	34.7966	34.6882
47	31.3752	31.5484
48	33.0468	33.1864
49	31.352	31.4464
50	32.063	32.1774
51	30.9882	31.473
52	30.5924	30.6746
53	30.9878	30.52
54	30.5712	30.6898
55	35.0618	33.6466
56	31.3156	31.5154
57	33.4076	33.0076
58	29.5534	29.8538
59	31.857	31.8666
60	30.795	30.6796
61	29.7958	29.7712
62	29.301	29.2884
63	33.491	33.4656
64	35.6008	36.0414
65	30.1816	30.321
66	32.3976	32.4378
67	34.764	34.8198
68	34.6924	34.638
69	34.099	34.127
70	35.6598	35.639
71	28.9952	29.051
72	31.9066	31.9404
73	33.0334	33.0288
74	33.188	33.1828
75	33.8646	33.8554
76	33.101	33.1624
77	31.2676	31.3092
78	31.6902	31.3702
79	31.8018	31.917
80	31.5356	32.4074
81	31.1624	31.3804
82	30.1382	29.4664
83	31.9312	30.8668
84	31.505	30.9404
85	32.7482	32.1764
86	31.8128	31.595
87	31.1972	32.592
88	29.7198	32.599

## Sheet: Fig4_A
	91379 apo vs 91379W260A apo			91379 camp vs 91379W260Acamp
103	0.0672931		103	0.199104
104	0.0714742		108	0.120777
105	0.018868		112	0.380235
107	0.0162247		113	0.120104
108	0.0572		114	0.0806439
109	0.0202		125	0.102911
110	0.0509356		126	0.0627532
111	0.0598251		127	0.0251468
112	0.151372		129	0.101514
113	0.0870825		130	0.205037
114	0.116411		132	0.22447
115	0.0746898		139	0.116725
116	0.0296169		140	0.018851
119	0.00921954		141	0.0220735
125	0		142	0.137839
129	0.084842		143	0.125614
130	0.0166865		148	0.408828
132	0.060869		149	0.494256
133	0		154	0.0456438
134	0.0401622		155	0.161878
135	0		156	0.0105849
136	0.0453471		157	0.0272734
137	0.063086		158	0.0128062
140	0.0438634		159	0.0399104
141	0.0193794		161	0.0583095
142	0		162	0.0226221
143	0.0110436		163	0.0357329
145	0.0413299		164	0.0466429
146	0.00439527		165	0.0683064
150	0.0439527		166	0.0532744
151	0.0589461		167	0.0741307
152	0.0270118		168	0.0371397
154	0.0425022		169	0.0700368
156	0.026729		171	0.0200689
157	0.0122703		172	0.135882
158	0.0134164		174	0.0635434
159	0.03602		175	0.0700474
161	0.0249808		176	0.112
162	0.0512508		177	0.0427102
164	0.0597414		178	0.103078
165	0.0315886		179	0.04272
166	0.00726911		180	0.0182964
167	0.043831		181	0.0448794
168	0.0436261		182	0.0648077
172	0.00501597		183	0.0824757
174	0.0188351		184	0.0229687
175	0.0271662		185	0.0887353
176	0.0261197		186	0.042506
177	0.023079		187	0.0161245
178	0.0302483		188	0.0117201
179	0.036		189	0.0910668
180	0.0258836		191	0.106977
181	0.0121655		192	0.105816
182	0.0303209		193	0.176992
183	0		194	0.153543
184	0.013927		195	0.422238
185	0.116275		196	0.0599096
186	0.0116379		197	0.282408
187	0.0456022		198	0.13309
188	0.0261082		200	0.723661
189	0.0196224		201	0.141482
190	0.0110073		203	0.148543
191	0.0304637		204	0.0863713
193	0.0186815		205	0.1347
194	0.0613778		206	0.0360272
195	0.00412311		207	0.0256912
196	0.0214159		209	0.0264764
197	0.0527651		210	0.36751
198	0		211	0.139176
212	0		212	0.05607
213	0.0526741		213	0.0353021
214	0.0164754		214	0.0350006
215	0.0240033		215	0.0382753
216	0.0254472		216	0.0211896
217	0.0403391		217	0.0390825
218	0.00549181		218	0.0168772
219	0.0184272		219	0.00392938
220	0.0347131		220	0.0102
221	0.0361353		221	0.00693109
222	0		222	0.0196987
223	0.0510192		223	0.0711621
224	0.0511766		224	0.0464431
225	0.0573118		226	0.0774145
227	0		232	0.631447
228	0.0129321		234	0.330079
229	0.00806226		236	0.351421
230	0.0234214		237	0.402489
236	0.0200639		238	0.439383
			239	0.120604
			243	0.126606
			245	0.131666
			246	0.289158
			247	0.128455
			248	0.0567313
			249	0.145942

## Sheet: Fig4_B
WT91244 camp vs 91379 camp			WT91244 camp vs 91379 w260A camp
103	0.144686		100	0.0743454
108	0.0803794		101	0.0292684
112	0.448018		103	0.0545311
113	0.111209		106	0.042098
114	0.0720336		107	0.00372022
125	0.096456		108	0.0619112
129	0.134038		110	0.0906071
130	0.252896		112	0.0784706
132	0.20548		113	0.031216
135	0.180499		114	0.047324
139	0.0968969		115	0.070675
140	0.0173367		116	0.0261297
141	0.0320899		124	0.0468722
142	0.149282		125	0.0214709
143	0.180092		128	0.0221305
148	0.37507		129	0.0340523
149	0.528651		130	0.0526938
154	0.029867		131	0.0586859
155	0.0149452		132	0.0584657
156	0.0130384		133	0.00728011
157	0.001		136	0.0291548
158	0.0165529		139	0.0270118
159	0.0324863		140	0.0319662
161	0.0347252		141	0.0143402
162	0.0226		142	0.0214979
163	0.0199409		143	0.0628716
164	0.0175146		145	0.0410604
165	0.0468342		147	0.0568507
166	0.048316		148	0.112886
167	0.0774919		149	0.0494162
168	0.0236381		150	0.123206
169	0.0401602		151	0.0114018
171	0.0424382		152	0.0605392
172	0.122361		154	0.0158
174	0.0826242		155	0.00728011
175	0.113864		156	0.0233418
176	0.0804361		157	0.0272184
177	0.0323289		158	0.00509902
178	0.110631		159	0.00891964
179	0.0471546		161	0.0267328
180	0.0124595		162	0.00200998
181	0.0671863		163	0.0389995
182	0.0470685		164	0.0292
183	0.0765718		165	0.0218504
184	0.0271743		166	0.0268991
185	0.0694288		167	0.00423792
186	0.033191		168	0.0138924
187	0.0103942		169	0.0322837
188	0.032646		171	0.0382852
189	0.112471		172	0.0136029
191	0.144781		173	0.0173367
192	0.107332		174	0.0245772
193	0.0705731		175	0.0679061
194	0.0811108		176	0.0315683
195	0.345491		177	0.0147526
196	0.12732		178	0.0080895
197	0.322349		179	0.0173367
198	0.14994		180	0.00588558
200	1.03306		181	0.0236677
201	0.17829		182	0.0211178
202	0.28817		183	0.0110436
203	0.213969		184	0.0154324
204	0.032121		185	0.0264197
205	0.0866923		186	0.0103228
206	0.0415735		187	0.00769675
207	0.0130062		188	0.0235847
209	0.0292226		189	0.0230868
210	0.375093		190	0.0507862
211	0.142024		191	0.0416346
212	0.0420386		192	0.0164305
213	0.0461307		193	0.106902
214	0.0452124		194	0.0730616
215	0.0205913		195	0.0906497
216	0.035183		196	0.0766065
217	0.0414155		197	0.0507106
218	0.0300673		198	0.0405532
219	0.0034		199	0.0634038
220	0.0151605		200	0.322469
221	0.00688767		201	0.0591594
222	0.0434829		203	0.0657951
223	0.0590437		204	0.0770127
224	0.0542092		205	0.0514097
226	0.0830388		206	0.0160823
231	0.626726		207	0.0171767
232	0.609297		209	0.00910824
234	0.261082		210	0.0160012
235	0.814796		211	0.00532541
236	0.753671		212	0.0140357
237	0.870897		213	0.011643
238	0.733913		214	0.0139054
239	0.290414		215	0.0222036
243	1.00634		216	0.0231871
244	2.52374		217	0.0145726
			218	0.0226716
			219	0.00297321
			220	0.0253527
			221	0.00244131
			222	0.0237857
			223	0.0175602
			224	0.020034
			225	0.0222971
			226	0.0390287
			227	0.0165239
			228	0.0577249
			229	0.0296068
			230	0.0665038
			232	0.0254448
			233	0.132659
			234	0.0849944
			236	0.425027
			237	0.618762
			238	0.322109
			239	0.28739
			242	0.970329
			243	0.888542

## Sheet: Fig4_C
CBD-A	H R:C-cAMP	H cAMP w260a-cAMP			N R:C-cAMP	N cAMP w260a-cAMP
1	-0.114	-0.021		1	0.0042	-0.0068
2	0.222	0.004		2	0.1066	0.0098
3	-0.035	0.002		3	0.0382	-0.0272
4	-0.169	-0.038		4	-0.004	-0.0122
5	0.301	-0.001		5	0.2682	0.0226
6	-0.064	-0.02		6	-0.1538	-0.007
7	0.011	0.009		7	0.2038	-0.0048
8	0.055	-0.005		8	0.2404	-0.0048

## Sheet: Fig4_D
CBD-B	H R:C-cAMP	H cAMP w260a-cAMP			N R:C-cAMP	N cAMP w260a-cAMP
1	0.065	-0.009		1	-0.0246	-0.0052
2	0.099	-0.012		2	0.1018	-0.007
3	-0.167	-0.003		3	-0.1322	-0.0034
4	0.124	0.017		4	-0.0022	0.0102
5	0.042	0.011		5	-0.0648	-0.0076
6	-0.02	-0.038		6	0.12	-0.009
7	0.045	-0.002		7	0.1172	-0.0244

[truncated: 6 more sheets: Fig4_E, Fig5_A, Fig5_B, Fig5_C, Fig6_B, Fig6_C]
